# Supplementary material for: Till debt does us apart: Cross-country evidence on the relationship between microfinance prevalence and social distrust
Source: PLoS One. 2023 Mar 8;18(3):e0282072. doi: 10.1371/journal.pone.0282072 (PMC9994719; doi:10.1371/journal.pone.0282072)
Supplement: S1 Data — (XLSX) [file pone.0282072.s003.xlsx]

## Sheet: Distrust
country	distrust_poor2019	distrust_ultrapoor2019	distrust_rich2019	distrust_poor2012	distrust_ultrapoor2012	distrust_rich2012	distrust_poor2007	distrust_ultrapoor2007	distrust_rich2007	distrust_poor2001	distrust_ultrapoor2001	distrust_rich2001
Albania	0.975	0.967	0.959							0.746	0.789	0.714
Argentina	0.762	0.922	1	0.704	1					0.839	0.853	0.753
Armenia	0.797	0.878	0.802	0.899	0.915	1
Azerbaijan	0.68	0.622	0.658	0.811	1
Bangladesh	0.835	0.846	0.97							0.761	0.818	0.786
Belarus	0.607	0.549	0.698	0.622	0.758	0.704
Bolivia	0.908	0.885	0.918
Bosnia Herzegovina	0.874	0.932	0.98							0.775	0.92	0.5
Brazil	0.928	0.962	0.972	0.936	0.949	1	0.889	0.91	0.959
Bulgaria	0.82	0.875	0.814				0.695	0.846
Chile	0.887	0.913	1	0.891	0.96	1	0.883	0.879	0.787	0.773	0.806	0.863
China	0.408	0.511	0.068	0.357	0.454	0.72	0.461	0.613	1	0.524	0.44	0.312
Colombia	0.965	0.957	0.959	0.958	0.989	0.938	0.855	0.889	0.771
Croatia	0.901	0.97	0.726
Ecuador	0.921	0.929	0.958	0.908	0.941	1
Egypt	0.947	1	1	0.807	0.827	1	0.785	0.746	0.796	0.576	0.653	0.69
Ethiopia	0.826	0.802	0.917				0.614	0.653	0.889
Georgia	0.901	0.914	0.81	0.919	0.925	0.5	0.811	0.885	1
Guatemala	0.824	0.735	0.895				0.847	0.864
Hungary	0.757	0.778	0.664				0.77	0.93	1
Indonesia	0.957	0.944	0.907				0.494	0.56	0.684	0.564	0.636	0.8
Iraq	0.852	0.957	0.852	0.693	0.76	0.6	0.576	0.665	0.6	0.494	0.451	0.375
Jordan	0.851	0.823	0.286	0.857	0.893	0.857	0.726	0.782	0.651	0.699	0.758	0.424
Kazakhstan	0.727	0.75	0.833	0.676	0.766	0.523
Kenya	0.896	0.901	0.667
Kyrgyzstan	0.845	0.891	0.905	0.697	0.58	0.418				0.869	0.789
Lebanon	0.907	0.333	0.833	0.768	0.906	0.833
Malaysia	0.857	0.977	0.702	0.897	0.913	1	0.916	0.88	1
Mexico	0.914	0.915	0.916	0.886	0.881	0.879	0.862	0.886	0.731	0.758	0.731	0.786
Mongolia	0.818	0.834	0.812
Montenegro	0.732	0.824	0.605							0.728	0.872	0.682
Myanmar	0.86	0.857	0.769
Nicaragua	0.948	0.939	0.984
Nigeria	0.846	0.937	0.937	0.932	0.978	0.579				0.723	0.761	0.707
North Macedonia	0.758	0.777	0.651							0.833	0.905	0.702
Pakistan	0.805	0.801	0.526	0.799	0.926	0.68				0.632	1	0.333
Peru	0.963	0.942	0.957	0.921	0.906	0.843	0.938	0.927		0.906	0.918
Philippines	0.935	0.931	0.963	0.97	0.973	0.886				0.906	0.957	0.661
Poland	0.813	0.872	0.546	0.749	0.839	0.926	0.829	0.899	1
Romania	0.88	0.956	0.875	0.941	0.946	0.808	0.701	0.677	0.799
Russia	0.764	0.797	0.656	0.693	0.801	1	0.763	0.976	0.537
Serbia	0.836	0.843	0.768				0.803	0.942	0.5	0.822	0.841	0.811
Slovakia	0.779	0.829	0.895				0.876
Tajikistan	0.859	1	0.733
Thailand	0.671	0.775	0.846	0.572	0.535	0.874	0.562	0.615	0.5
Tunisia	0.823	0.867	1	0.823	0.906	1
Turkey	0.865	0.885	0.875	0.902	0.893	0.836	0.947	0.976	0.973	0.812	0.826	0.686
Ukraine	0.773	0.853	0.651	0.749	0.822	0.623	0.74	0.899	0.666
United States	0.764	0.896	0.806	0.755	0.831	0.574	0.659	0.802	0.302	0.729	0.818	0.65
Vietnam	0.727	0.667	0.625				0.456	0.609		0.611	0.727	1

## Sheet: GLP
	GLP2000	GLP 2007	GLP 2011	GLP 2018
Albania	8521343	277516474	919793338	0
Argentina		18241886	42107595	10649310
Armenia	1633981	297798425	696549113	68672178
Azerbaijan		476343726	1825126168	881560523
Bangladesh	287792798	1715158898	2765893725	6548906520
Belarus		0	0	16914
Bolivia	215728115	1159805244	3047668806	11584972399
Bosnia and Herzegovina	25912	880729370	536166680	140919250
Brazil	327921	526054589	1852392851	2130586416
Bulgaria	986886	508486770	696435257	242513
Chile		1004862526	1639740253	2326785727
China		20989207	13514036216	350266355
Colombia	4933792	3461363314	5311902923	6072327938
Croatia	245276	6676639	0	0
Ecuador	47753865	1001517365	2397252665	6603324326
Egypt, Arab Rep.		118835631	215594677	186995687
Ethiopia	81382	330708211	17338130	14265295
Georgia	817626	310387861	612592289	288645114
Guatemala	1144461	132385028	201475039	146145937
Hungary		1274890	0	0
Indonesia	857626735	3987243087	10077143694	152603588
Iraq		14481809	105141308	124689497
Jordan	2347187	94007376	193634490	164095439
Kazakhstan	154178	141196701	241534466	359551625
Kenya		494789225	1564493199	698848747
Kyrgyz Republic		247447700	370411801	354299048
Lebanon	1952493	15351261	52519503	88791180
Malaysia		110971869	383101081	0
Mexico	34721837	2763255039	3406020555	2986870783
Mongolia		504532736	1453103712	1694743262
Montenegro		149209261	370595569	53687901
Myanmar		0	54825031	384919569
Nicaragua	18437868	506769753	274705328	453479112
Nigeria	2231151	49738265	228193712	375655533
North Macedonia		199041862	256688806	35958083
Pakistan	682192	216212331	470042264	1698212513
Peru	116849113	3023573199	8793136152	13135950098
Philippines	19265354	469203650	751199355	1161001921
Poland	1743961	37819742	128850214	0
Romania		394617888	336931231	11592027
Russian Federation	225175	1762811081	279287906	29425376
Serbia	845283	665855150	685421797	125201122
Slovak Republic	4393	0	0	0
Tajikistan	492492	250272283	499175457	425060373
Thailand		1195402	1466220	0
Tunisia	58894	22320441	72404123	204344880
Turkey		734650	14534668	0
Ukraine		391154069	230085644	0
United States		0	0	0
Vietnam	194888	2213510963	5296099211	238577419

## Sheet: Pop
country	2000	2006	2011	2018
Albania	3089027	2992547	2905195	2866376
Argentina	36870796	39289876	41261490	44494502
Armenia	3069597	2958301	2876536	2951741
Azerbaijan	8048600	8484550	9173082	9939771
Bangladesh	127657862	140921154	149273134	161376713
Belarus	9979610	9604924	9473172	9483499
Bolivia	8418270	9395449	10212951	11353140
Bosnia Herzegovina	3751176	3765422	3661173	3323929
Brazil	174790339	188167353	197514541	209469320
Bulgaria	8170172	7601022	7348328	7025037
Chile	15342350	16354507	17233584	18729166
China	1262645000	1311020000	1344130000	1392730000
Colombia	39629965	43200901	45662747	49661056
Croatia	4468302	4311159	4280622	4087843
Ecuador	12681123	14059379	15243885	17084359
Egypt	68831561	76873670	84529251	98423602
Ethiopia	66224809	78489205	90139928	109224410
Georgia	4077131	3880347	3756441	3726549
Guatemala	11589761	13213330	14521515	16346950
Hungary	10210971	10071370	9971727	9775564
Indonesia	211513822	229318262	245115988	267670549
Iraq	23497589	27448124	30725305	38433604
Jordan	5122495	5991547	7662858	9965322
Kazakhstan	14883626	15308085	16557202	18276452
Kenya	31964557	37649039	43178270	51392570
Kyrgyzstan	4898400	5218400	5514600	6322800
Lebanon	3842774	4759760	5202022	6859408
Malaysia	23194252	26201954	28650962	31528033
Mexico	98899845	107560155	115695468	126190782
Mongolia	2397417	2558854	2770357	3170214
Montenegro	604950	615025	620079	622227
Myanmar	46719698	49301049	50990612	53708318
Nicaragua	5069310	5513757	5903035	6465502
Nigeria	122283853	142538305	162805080	195874685
North Macedonia	2026350	2063132	2072484	2082957
Pakistan	142343583	164022626	183340168	212228288
Peru	26459944	28102055	29264314	31989265
Philippines	77991757	87888675	95570049	106651394
Poland	38258629	38141267	38063255	37974750
Romania	22442971	21193760	20147528	19473970
Russia	146596869	143049637	142960908	144477859
Serbia	7516346	7411569	7234099	6982604
Slovak Republic	5388720	5373054	5398384	5446771
Tajikistan	6216329	6922590	7697507	9100847
Thailand	62952639	65812540	67518379	69428454
Tunisia	9708347	10201211	10741872	11565203
Turkey	63240196	68756809	73443254	82340090
Ukraine	49176500	46787786	45706086	44622518
United States	282162411	298379912	311583481	326838199
Vietnam	79910411	84617545	88871384	95545959

## Sheet: GDP
country	gdp2000	gdp2006	gdp2011	gdp2018
Albania	3480355258	8896073938	12890765324	15147020535
Argentina	284204000000	232557000000	530163000000	517627000000
Armenia	1911563669	6384451606	10142111334	12457941907
Azerbaijan	5272798391	20982986344	65951627200	47112941176
Bangladesh	53369787319	71819083684	128638000000	274039000000
Belarus	12736856828	36954312354	61757788945	60031262269
Bolivia	8397912509	11451869165	23963033429	40287647931
Bosnia Herzegovina	5567405599	12864610994	18644723861	20183510561
Brazil	655448000000	1107640000000	2616200000000	1916950000000
Bulgaria	13245833844	34379808889	57386216850	66230155100
Chile	77860932152	154788000000	252252000000	297572000000
China	1211350000000	2752130000000	7551500000000	13894800000000
Colombia	99886577331	161619000000	334944000000	334198000000
Croatia	21839780971	50423077102	62537851352	61375222347
Ecuador	18327764882	46802044000	79276664000	107562000000
Egypt	99838543960	107426000000	235990000000	249713000000
Ethiopia	8242392104	15280861835	31952763089	84269348327
Georgia	3057475289	7745394293	15107441447	17599700091
Guatemala	19288827159	29744368111	46876114650	73208583759
Hungary	47218405892	115577000000	141760000000	160431000000
Indonesia	165021000000	364571000000	892969000000	1042270000000
Iraq	48364250944	65140147197	185750000000	212272000000
Jordan	8460424401	15056929760	29524149155	42932112676
Kazakhstan	18291994909	81003884545	192627000000	179340000000
Kenya	12705357103	25825524821	41953433591	87778582964
Kyrgyzstan	1369688498	2834168889	6197766119	8271106196
Lebanon	17260364842	22022709852	39927125961	54961275742
Malaysia	93789736842	162691000000	297952000000	358715000000
Mexico	707907000000	975387000000	1180490000000	1222350000000
Mongolia	1136896124	3414055566	10409797649	13108769496
Montenegro	9.84298e+08	2721903149	4544516982	5506767832
Myanmar	6849321646	14575281203	54148124619	68697759361
Nicaragua	5107329007	6763361733	9774351931	13025208220
Nigeria	69448756933	236104000000	404994000000	397190000000
North Macedonia	3772857145	6862881738	10494822519	12679934731
Pakistan	82017743416	137264000000	213587000000	314568000000
Peru	51744749133	88643193062	171762000000	222575000000
Philippines	83669693589	127653000000	234217000000	346842000000
Poland	172219000000	344622000000	528301000000	587409000000
Romania	37253259017	122023000000	183327000000	241457000000
Russia	259710000000	989931000000	2045930000000	1657330000000
Serbia	6875845987	32482070360	49258136129	50640650221
Slovak Republic	29242558797	70708098106	99122802874	105475000000
Tajikistan	8.60521e+08	2830220713	6522732203	7765014424
Thailand	126392000000	221758000000	370819000000	506611000000
Tunisia	21473261837	34377310293	45810626509	39770478673
Turkey	274303000000	557058000000	838763000000	778377000000
Ukraine	32375082563	107648000000	163160000000	130902000000
United States	10252300000000	13814600000000	15542600000000	20611900000000
Vietnam	31172518403	66371664817	135539000000	245214000000

## Sheet: Credit as percent GDP
country	creditgdp2000	creditgdp2006	creditgdp2011	creditgdp2018
Albania		..	41.1537	33.0063
Argentina	23.8947	11.9103	14.0087	..
Armenia		..	35.3679	55.502
Azerbaijan		..	..	20.7665
Bangladesh	21.7794	31.1657	42.4702	46.939
Belarus		..	37.9586	27.6141
Bolivia		37.8001	40.7931	67.8543
Bosnia Herzegovina		47.7752	60.5488	57.5027
Brazil	31.141	35.4252	58.0785	60.2183
Bulgaria	11.9556	42.4504	65.6127	50.4405
Chile		77.6349	101.294	116.908
China	111.123	109.158	123.096	157.812
Colombia	20.9475	27.3293	34.96	49.5673
Croatia	31.5657	58.5136	69.9373	55.4084
Ecuador		21.801	27.4906	38.3079
Egypt	51.9533	49.291	31.1549	25.548
Ethiopia	17.6239	20.4493	..	..
Georgia		..	33.6796	62.6478
Guatemala		28.8285	23.9639	35.1061
Hungary	31.8847	47.2902	58.4277	32.4165
Indonesia		..	30.0822	38.8054
Iraq		2.26399	5.41445	9.19018
Jordan	72.0905	91.7689	71.8259	76.394
Kazakhstan		..	..	25.9325
Kenya	25.7584	22.8883	30.5726	32.7712
Kyrgyzstan	4.16149	10.5576	11.4883	23.3748
Lebanon	87.9016	71.8111	89.9879	..
Malaysia	135	103.664	108.426	120.302
Mexico	15.04	19.1963	24.5543	34.549
Mongolia	6.93284	30.119	43.4935	55.6999
Montenegro		35.9574	55.2941	49.5624
Myanmar	10.2446	3.87714	6.74676	24.9608
Nicaragua		26.4619	26.2021	39.8571
Nigeria	8.24899	8.12036	11.0436	10.2466
North Macedonia		..	..	50.2444
Pakistan	20.1396	26.85	18.1263	18.8298
Peru	26.3417	20.8132	32.3092	43.9084
Philippines	35.6071	27.4707	30.4976	47.5628
Poland	26.4304	31.2138	51.4405	52.5338
Romania	7.12522	26.0054	39.3311	25.7274
Russia		30.9419	41.6986	51.2433
Serbia	43.4701	26.2555	44.8678	41.4049
Slovak Republic		33.7543	46.2159	62.0741
Tajikistan		..	16.037	11.9423
Thailand		..	130.673	144.13
Tunisia	59.9888	57.3298	76.4948	..
Turkey		..	49.0564	67.4135
Ukraine		..	71.075	34.509
United States	162.598	198.298	175.116	178.973
Vietnam	35.2591	65.3595	101.799	133.136

## Sheet: Frac
country	frac2019	frac2012	frac2007	frac2001
Albania	0.139	0.137	0.128	0.118
Argentina	0.158	0.155	0.144	0.131
Armenia	0.045	0.047	0.059	0.081
Azerbaijan	0.122	0.125	0.146	0.186
Bangladesh	0.025	0.026	0.028	0.03
Belarus	0.309	0.311	0.323	0.338
Bolivia	0.572	0.573	0.577	0.582
Bosnia Herzegovina	0.637	0.638	0.646	0.653
Brazil	0.559	0.559	0.558	0.562
Bulgaria	0.289	0.288	0.284	0.278
Chile	0.439	0.441	0.448	0.457
China	0.19	0.187	0.173	0.158
Colombia	0.639	0.64	0.642	0.645
Croatia	0.171	0.176	0.206	0.247
Ecuador	0.528	0.533	0.558	0.586
Egypt	0.041	0.039	0.031	0.024
Ethiopia	0.783	0.783	0.786	0.789
Georgia	0.367	0.373	0.405	0.444
Guatemala	0.511	0.513	0.525	0.539
Hungary	0.232	0.224	0.187	0.151
Indonesia	0.803	0.802	0.8	0.794
Iraq	0.446	0.445	0.437	0.428
Jordan	0.044	0.044	0.041	0.039
Kazakhstan	0.538	0.547	0.59	0.633
Kenya	0.855	0.855	0.856	0.857
Kyrgyzstan	0.487	0.496	0.538	0.585
Lebanon	0.133	0.133	0.132	0.131
Malaysia	0.57	0.571	0.577	0.585
Mexico	0.587	0.586	0.582	0.577
Mongolia	0.315	0.315	0.317	0.321
Montenegro
Myanmar	0.59	0.587	0.573	0.556
Nicaragua	0.544	0.542	0.535	0.527
Nigeria	0.85	0.85	0.851	0.852
North Macedonia	0.562	0.56	0.55	0.537
Pakistan	0.748	0.745	0.73	0.71
Peru	0.618	0.618	0.62	0.623
Philippines	0.807	0.808	0.813	0.819
Poland	0.069	0.065	0.05	0.039
Romania	0.207	0.206	0.203	0.2
Russia	0.376	0.372	0.35	0.326
Serbia	0.396	0.399	0.414	0.448
Slovak Republic	0.241	0.241	0.243	0.246
Tajikistan	0.367	0.376	0.418	0.469
Thailand	0.352	0.353	0.356	0.361
Tunisia	0.034	0.034	0.037	0.042
Turkey	0.521	0.513	0.47	0.416
Ukraine	0.37	0.373	0.387	0.404
United States	0.527	0.52	0.487	0.448
Vietnam	0.263			0.263

## Sheet: Top Decile
country	topdecile2019	topdecile2012	topdecile2007	topdecile2001
Albania	0.3411	0.3188	0.3096	0.3231
Argentina	0.4278	0.367	0.419	0.4585
Armenia	0.4062	0.3844	0.3931	0.4316
Azerbaijan	0.3907	0.4013	0.4588	0.4476
Bangladesh	0.4285	0.438	0.4566	0.4501
Belarus	0.3339	0.3599	0.3691	0.3678
Bolivia	0.4861	0.4962	0.5195	0.5506
Bosnia Herzegovina	0.3418	0.3419	0.3327	0.3251
Brazil	0.5856	0.5886	0.5326	0.5989
Bulgaria	0.4349	0.3702	0.3387	0.3436
Chile	0.5891	0.6174	0.5928	0.6074
China	0.4166	0.4169	0.4269	0.3662
Colombia	0.5146	0.5062	0.5348	0.5664
Croatia	0.3536	0.3449	0.3475	0.3303
Ecuador	0.3732	0.4082	0.4887	0.54
Egypt	0.497	0.4895	0.5021	0.5123
Ethiopia	0.4547	0.4499	0.435	0.4269
Georgia	0.4903	0.4611	0.4721	0.4745
Guatemala	0.4861	0.4962	0.5195	0.5506
Hungary	0.3395	0.3181	0.3488	0.3079
Indonesia	0.48	0.4544	0.4386	0.4151
Iraq	0.5199	0.5199	0.5498	0.5525
Jordan	0.4939	0.5077	0.5203	0.4989
Kazakhstan	0.4253	0.4086	0.4169	0.4451
Kenya	0.4872	0.5064	0.5383	0.5483
Kyrgyzstan	0.4415	0.3874	0.4146	0.3832
Lebanon	0.5531	0.56	0.5497	0.5104
Malaysia	0.4027	0.4241	0.464	0.3851
Mexico	0.5735	0.5936	0.5751	0.4686
Mongolia	0.4417	0.4646	0.4605	0.4421
Montenegro	0.3602	0.3566	0.3376	0.3202
Myanmar	0.4407	0.5227	0.5227	0.5227
Nicaragua	0.4861	0.4962	0.5195	0.5506
Nigeria	0.4272	0.4742	0.4859	0.4634
North Macedonia	0.2936	0.3273	0.3063	0.4215
Pakistan	0.4326	0.4335	0.4488	0.4413
Peru	0.4994	0.5233	0.5658	0.6298
Philippines	0.4608	0.4896	0.4933	0.5163
Poland	0.3764	0.3674	0.3719	0.333
Romania	0.4146	0.4191	0.4504	0.3494
Russia	0.4643	0.4554	0.4918	0.5073
Serbia	0.3425	0.3839	0.3677	0.3525
Slovak Republic	0.269	0.2956	0.3061	0.293
Tajikistan	0.4321	0.4193	0.4204	0.4082
Thailand	0.4879	0.5459	0.5417	0.5617
Tunisia	0.4137	0.4221	0.4444	0.4815
Turkey	0.5442	0.5144	0.4889	0.5574
Ukraine	0.3349	0.3008	0.3482	0.3488
United States	0.4546	0.4555	0.442	0.4195
Vietnam	0.4488	0.4545	0.4608	0.4883
